# Supplementary material for: Differential Radiomodulating Action of Olea europaea L. cv. Caiazzana Leaf Extract on Human Normal and Cancer Cells: A Joint Chemical and Radiobiological Approach
Source: Antioxidants (Basel). 2022 Aug 19;11(8):1603. doi: 10.3390/antiox11081603 (PMC9404970; doi:10.3390/antiox11081603)
Supplement: Supplementary file 1 [file antioxidants-11-01603-s001.zip]

Archive with 1 entries (1 files):
- antioxidants-1827432-SI.pdf
